# Supplementary material for: Transcriptomics-driven metabolic pathway analysis reveals similar alterations in lipid metabolism in mouse MASH model and human
Source: Commun Med (Lond). 2024 Mar 5;4:39. doi: 10.1038/s43856-024-00465-3 (PMC10914730; doi:10.1038/s43856-024-00465-3)
Supplement: Supplementary file 3 — Supplementary Data 1 [file 43856_2024_465_MOESM3_ESM.xlsx]

## Sheet: Sheet1
Supplementary Data 1. List of statistically significant compounds in MASH vs control mouse livers.
Transcriptomics-driven metabolic pathway analysis reveals similar alterations in lipid metabolism in mouse MASH model and human
Sofia Tsouka1, Pavitra Kumar2ꝉ, Patcharamon Seubnooch1ꝉ, Katrin Freiburghaus1, Marie St-Pierre2, Jean-François Dufour2¥, and Mojgan Masoodi1*
1Institute of Clinical Chemistry, Inselspital, Bern University Hospital, Bern, Switzerland
2Department for BioMedical Research, Visceral Surgery and Medicine, University of Bern, Bern, Switzerland
¥Current affiliation: Centre des Maladie Digestives, Lausanne, Switzerland
ꝉAuthors contributed equally
* Corresponding author: Mojgan Masoodi: mojgan.masoodi@insel.ch

## Sheet: Sheet2
Lipids and Metabolites	Lipid species	Detection methods	P value	P value after FDR correction	Log2FC
Tauro-beta-muricholic acid	BA	BAs, LPLs, and MGs	0.0290455	0.0416318	1.09855
Taurochenodeoxycholic acid	BA	BAs, LPLs, and MGs	2.56037e-06	9.71434e-06	2.22006
Taurocholic acid 3-sulfate	BA	BAs, LPLs, and MGs	0.00090189	0.0014543	1.15714
Taurodeoxycholic acid	BA	BAs, LPLs, and MGs	0.00090189	0.0014543	-1.1254
Taurodeoxycholic Acid-Sulfate	BA	BAs, LPLs, and MGs	0.000369666	0.000681241	2.50802
LPC(0:0/14:0)	LPL	BAs, LPLs, and MGs	4.17531e-05	9.31461e-05	3.57723
LPC(0:0/15:0)a	LPL	BAs, LPLs, and MGs	4.15009e-05	9.31461e-05	4.11833
LPC(0:0/16:0)	LPL	BAs, LPLs, and MGs	6.40092e-07	3.17584e-06	2.3979
LPC(0:0/16:1)	LPL	BAs, LPLs, and MGs	4.18796e-05	9.31461e-05	5.23101
LPC(0:0/18:0)	LPL	BAs, LPLs, and MGs	0.000698981	0.00115601	1.38362
LPC(0:0/18:1)a	LPL	BAs, LPLs, and MGs	6.40092e-07	3.17584e-06	4.17731
LPC(0:0/18:3)	LPL	BAs, LPLs, and MGs	0.000506051	0.000882169	1.47759
LPC(0:0/20:1)	LPL	BAs, LPLs, and MGs	4.12499e-05	9.31461e-05	4.33434
LPC(0:0/20:2)	LPL	BAs, LPLs, and MGs	4.17531e-05	9.31461e-05	3.59727
LPC(0:0/20:3)	LPL	BAs, LPLs, and MGs	6.40092e-07	3.17584e-06	3.18108
LPC(0:0/20:4)a	LPL	BAs, LPLs, and MGs	7.68111e-06	2.7524e-05	2.03624
LPC(0:0/22:6)	LPL	BAs, LPLs, and MGs	0.00230113	0.00353388	1.55939
LPC(14:0/0:0)	LPL	BAs, LPLs, and MGs	6.40092e-07	3.17584e-06	3.28976
LPC(15:0/0:0)a	LPL	BAs, LPLs, and MGs	6.40092e-07	3.17584e-06	3.24329
LPC(16:0/0:0)	LPL	BAs, LPLs, and MGs	1.28018e-06	5.89799e-06	2.36004
LPC(16:1/0:0)	LPL	BAs, LPLs, and MGs	6.40092e-07	3.17584e-06	5.16346
LPC(18:0/0:0)	LPL	BAs, LPLs, and MGs	0.00432382	0.00641119	1.26126
LPC(18:1/0:0)a	LPL	BAs, LPLs, and MGs	6.40092e-07	3.17584e-06	4.29551
LPC(18:2/0:0)b	LPL	BAs, LPLs, and MGs	6.40092e-07	3.17584e-06	4.49223
LPC(18:3/0:0)	LPL	BAs, LPLs, and MGs	2.56037e-06	9.71434e-06	1.87817
LPC(20:0/0:0)	LPL	BAs, LPLs, and MGs	0.00147044	0.00228538	-1.36258
LPC(20:1/0:0)	LPL	BAs, LPLs, and MGs	4.18796e-05	9.31461e-05	3.76018
LPC(20:2/0:0)	LPL	BAs, LPLs, and MGs	6.40092e-07	3.17584e-06	3.49406
LPC(20:3/0:0)a	LPL	BAs, LPLs, and MGs	6.40092e-07	3.17584e-06	3.19453
LPC(20:4/0:0)a	LPL	BAs, LPLs, and MGs	2.56037e-06	9.71434e-06	2.06928
LPC(22:4/0:0)	LPL	BAs, LPLs, and MGs	4.18796e-05	9.31461e-05	3.0886
LPC(22:5/0:0)a	LPL	BAs, LPLs, and MGs	0.000537677	0.000912637	1.45813
LPC(22:6/0:0)	LPL	BAs, LPLs, and MGs	0.00146197	0.00228538	1.48447
LPE(0:0/16:0)	LPL	BAs, LPLs, and MGs	6.40092e-07	3.17584e-06	3.28034
LPE(0:0/16:1)	LPL	BAs, LPLs, and MGs	4.12499e-05	9.31461e-05	5.57965
LPE(0:0/18:0)a	LPL	BAs, LPLs, and MGs	6.40092e-07	3.17584e-06	2.85158
LPE(0:0/18:1)a	LPL	BAs, LPLs, and MGs	4.18796e-05	9.31461e-05	3.88168
LPE(0:0/18:2)	LPL	BAs, LPLs, and MGs	0.0121888	0.0178677	-0.70798
LPE(0:0/20:1)	LPL	BAs, LPLs, and MGs	2.87867e-05	9.28934e-05	4.0228
LPE(0:0/20:3)	LPL	BAs, LPLs, and MGs	0.000144099	0.000281648	1.65142
LPE(0:0/20:4)	LPL	BAs, LPLs, and MGs	0.000308524	0.000576807	1.41704
LPE(16:0/0:0)	LPL	BAs, LPLs, and MGs	6.40092e-07	3.17584e-06	3.15377
LPE(16:1/0:0)	LPL	BAs, LPLs, and MGs	6.40092e-07	3.17584e-06	5.12016
LPE(18:0/0:0)a	LPL	BAs, LPLs, and MGs	8.31484e-05	0.000173002	2.10652
LPE(18:1/0:0)a	LPL	BAs, LPLs, and MGs	6.40092e-07	3.17584e-06	3.91201
LPE(20:0/0:0)	LPL	BAs, LPLs, and MGs	0.0141284	0.0204782	1.17792
LPE(20:1/0:0)	LPL	BAs, LPLs, and MGs	6.40092e-07	3.17584e-06	4.23826
LPE(20:3/0:0)a	LPL	BAs, LPLs, and MGs	1.21618e-05	4.24018e-05	1.7457
LPE(20:4/0:0)	LPL	BAs, LPLs, and MGs	0.000537677	0.000912637	1.31674
LPE(22:5/0:0)b	LPL	BAs, LPLs, and MGs	4.18796e-05	9.31461e-05	4.13391
LPE(P-16:0)	LPL	BAs, LPLs, and MGs	6.40092e-07	3.17584e-06	3.45289
LPG(0:0/16:0)	LPL	BAs, LPLs, and MGs	4.17531e-05	9.31461e-05	5.66289
LPG(0:0/16:1)	LPL	BAs, LPLs, and MGs	7.27404e-05	0.000153828	4.64525
LPG(0:0/18:1)	LPL	BAs, LPLs, and MGs	6.40092e-07	3.17584e-06	5.52674
LPG(0:0/18:2)	LPL	BAs, LPLs, and MGs	0.000412347	0.000730336	3.37941
LPG(16:0/0:0)	LPL	BAs, LPLs, and MGs	6.40092e-07	3.17584e-06	5.17501
LPG(16:1/0:0)	LPL	BAs, LPLs, and MGs	2.87867e-05	9.28934e-05	4.89268
LPG(18:0/0:0)	LPL	BAs, LPLs, and MGs	0.000251595	0.000484414	4.34294
LPG(18:1/0:0)	LPL	BAs, LPLs, and MGs	4.18796e-05	9.31461e-05	4.9039
LPG(18:2/0:0)	LPL	BAs, LPLs, and MGs	4.70324e-05	0.00010112	3.42357
LPI(0:0/16:0)	LPL	BAs, LPLs, and MGs	6.40092e-07	3.17584e-06	2.79351
LPI(0:0/16:1)	LPL	BAs, LPLs, and MGs	0.000122461	0.000243905	-2.35229
LPI(0:0/18:0)	LPL	BAs, LPLs, and MGs	2.88041e-05	9.28934e-05	2.17899
LPI(0:0/18:1)a	LPL	BAs, LPLs, and MGs	4.18796e-05	9.31461e-05	4.2915
LPI(0:0/18:2)	LPL	BAs, LPLs, and MGs	0.00329932	0.0050072	-0.90804
LPI(0:0/20:3)	LPL	BAs, LPLs, and MGs	0.000413291	0.000730336	2.03499
LPI(0:0/20:4)	LPL	BAs, LPLs, and MGs	0.000619267	0.00103747	1.97844
LPI(16:0/0:0)	LPL	BAs, LPLs, and MGs	2.56037e-06	9.71434e-06	2.58814
LPI(16:1/0:0)	LPL	BAs, LPLs, and MGs	4.48065e-06	1.65144e-05	-2.37175
LPI(18:0/0:0)	LPL	BAs, LPLs, and MGs	4.28862e-05	9.37681e-05	2.03963
LPI(18:1/0:0)a	LPL	BAs, LPLs, and MGs	6.40092e-07	3.17584e-06	4.11274
LPI(20:3/0:0)a	LPL	BAs, LPLs, and MGs	2.56037e-06	9.71434e-06	2.71711
LPI(20:4/0:0)	LPL	BAs, LPLs, and MGs	0.000122898	0.000243905	2.07722
LPI(22:4/0:0)	LPL	BAs, LPLs, and MGs	4.17531e-05	9.31461e-05	3.43211
LPI(22:5/0:0)b	LPL	BAs, LPLs, and MGs	4.15009e-05	9.31461e-05	5.73244
MAG(0:0/18:0)	MG	BAs, LPLs, and MGs	0.000103928	0.000212805	1.9475
MAG(0:0/18:1)	MG	BAs, LPLs, and MGs	6.40092e-07	3.17584e-06	3.65181
MAG(18:0/0:0)	MG	BAs, LPLs, and MGs	2.56037e-06	9.71434e-06	1.91759
MAG(18:1/0:0)	MG	BAs, LPLs, and MGs	6.40092e-07	3.17584e-06	3.82725
MAG(20:4/0:0)a	MG	BAs, LPLs, and MGs	0.00115217	0.00183493	1.98159
3-Hydroxyisobutyric acid	metabolites	fatty acid oxidation and ketometabolism	6.40092e-07	3.41382e-06	-1.32193
3-Hydroxyisovalerylcarnitine (C5OH)	metabolites	fatty acid oxidation and ketometabolism	4.48065e-06	1.65439e-05	-1.36963
Acetylcarnitine (C2)	metabolites	fatty acid oxidation and ketometabolism	6.40092e-07	3.41382e-06	-3.79885
Acetylornithine	metabolites	fatty acid oxidation and ketometabolism	6.40092e-07	3.41382e-06	-2.93329
Alanine / Sarcosine	metabolites	fatty acid oxidation and ketometabolism	0.000169624	0.000428525	-0.952349
Butyrylcarnitine (C4)	metabolites	fatty acid oxidation and ketometabolism	7.12852e-05	0.000190094	-3.64288
Citrulline	metabolites	fatty acid oxidation and ketometabolism	1.28018e-06	6.14203e-06	-1.92436
Glutamine	metabolites	fatty acid oxidation and ketometabolism	6.40092e-07	3.41382e-06	-2.44188
Glutarylcarnitine (C5DC)	metabolites	fatty acid oxidation and ketometabolism	0.0155126	0.0323742	-0.665528
Hydroxybutyrylcarnitine (C4OH)	metabolites	fatty acid oxidation and ketometabolism	4.18796e-05	0.000118248	-4.25693
Hypoxanthine	metabolites	fatty acid oxidation and ketometabolism	0.000308524	0.000740459	-1.6679
Isovalerylcarnitine (C5)	metabolites	fatty acid oxidation and ketometabolism	1.21618e-05	3.89176e-05	-2.15015
L-Carnitine (C0)	metabolites	fatty acid oxidation and ketometabolism	6.40092e-07	3.41382e-06	-1.83089
L-Glutamic acid	metabolites	fatty acid oxidation and ketometabolism	0.000409019	0.0009349	-1.33996
L-Lactic acid	metabolites	fatty acid oxidation and ketometabolism	6.40092e-07	3.41382e-06	-2.06638
Methylmalonylcarnitine / Succinylcarnitine (C4DC)	metabolites	fatty acid oxidation and ketometabolism	1.21618e-05	3.89176e-05	-1.91567
p-Cresol sulfate	metabolites	fatty acid oxidation and ketometabolism	4.18796e-05	0.000118248	5.12233
Proline betaine	metabolites	fatty acid oxidation and ketometabolism	1.40755e-06	6.14203e-06	-4.31682
Propionylcarnitine (C3)	metabolites	fatty acid oxidation and ketometabolism	6.40092e-07	3.41382e-06	-5.36281
Pyroglutamic acid	metabolites	fatty acid oxidation and ketometabolism	6.40092e-07	3.41382e-06	-1.43939
Sebacic acid	metabolites	fatty acid oxidation and ketometabolism	0.00639196	0.0139461	-0.644132
Succinic acid	metabolites	fatty acid oxidation and ketometabolism	2.56037e-06	1.02415e-05	-1.13134
Trigonelline	metabolites	fatty acid oxidation and ketometabolism	6.40092e-07	3.41382e-06	-1.99973
CE(27:1/16:0)	CE	Intact lipids	3.77e-05	8.56e-05	6.18386
CE(27:1/16:1)	CE	Intact lipids	3.95e-05	8.56e-05	6.52349
CE(27:1/18:1)	CE	Intact lipids	6.4e-07	8.55e-06	5.30838
DAG(16:0/16:0)	DG	Intact lipids	2.56e-06	2.66e-05	2.29688
DAG(16:0/16:1)	DG	Intact lipids	7.27e-05	0.000122545	3.31149
DAG(18:0/18:1)	DG	Intact lipids	1.92e-05	8.56e-05	2.48833
DAG(18:1/14:0)	DG	Intact lipids	0.000835404	0.00122047	3.75027
DAG(18:1/16:0)	DG	Intact lipids	6.4e-07	8.55e-06	4.83825
DAG(18:1/16:1)	DG	Intact lipids	2.88e-05	8.56e-05	3.66228
DAG(18:1/18:1)	DG	Intact lipids	3.23e-05	8.56e-05	7.98157
DAG(18:1/18:2)	DG	Intact lipids	6.4e-07	8.55e-06	2.32836
DAG(18:2/18:2)	DG	Intact lipids	0.0110416	0.0135908	1.47334
PC(14:0/18:0)	PC	Intact lipids	0.0336285	0.0393033	0.645915
PC(14:0/18:1)	PC	Intact lipids	6.63e-05	0.000122545	1.80662
PC(14:0/18:2)	PC	Intact lipids	0.0231211	0.0273648	-1.50196
PC(15:0/17:0)	PC	Intact lipids	0.000229793	0.000355135	0.922009
PC(16:0/18:0)	PC	Intact lipids	6.63e-05	0.000122545	-2.87256
PC(16:0/18:1)	PC	Intact lipids	6.4e-07	8.55e-06	2.28387
PC(16:0/18:2)	PC	Intact lipids	6.4e-07	8.55e-06	-1.87602
PC(16:0/18:3)	PC	Intact lipids	0.0096881	0.0124087	-1.19188
PC(16:0/20:2)	PC	Intact lipids	0.021569	0.0256904	1.42487
PC(16:0/20:3)	PC	Intact lipids	2.56e-06	2.66e-05	1.23388
PC(16:0/20:5)	PC	Intact lipids	0.00874809	0.011282	-3.32812
PC(16:0/22:6)	PC	Intact lipids	0.00352627	0.00474397	-0.549052
PC(16:1/16:0)	PC	Intact lipids	0.000229793	0.000355135	1.02473
PC(16:1/16:1)	PC	Intact lipids	0.00331386	0.00449052	2.90387
PC(16:1/18:1)	PC	Intact lipids	3.95e-05	8.56e-05	3.07413
PC(16:1/20:4)	PC	Intact lipids	0.000835404	0.00122047	4.14198
PC(17:0/18:1)	PC	Intact lipids	3.23e-05	8.56e-05	6.94256
PC(17:0/18:2)	PC	Intact lipids	2.56e-06	2.66e-05	-1.20444
PC(17:0/19:1)	PC	Intact lipids	6.4e-07	8.55e-06	2.83773
PC(17:1/18:0)	PC	Intact lipids	0.0139906	0.0169886	4.95865
PC(17:1/18:1)	PC	Intact lipids	3.77e-05	8.56e-05	3.06828
PC(18:0/20:3)	PC	Intact lipids	6.4e-07	8.55e-06	2.4544
PC(18:0/20:4)	PC	Intact lipids	7.68e-06	6.84e-05	-0.932275
PC(18:0/22:6)	PC	Intact lipids	0.000644184	0.0009637	-1.71604
PC(18:1/18:0)	PC	Intact lipids	6.4e-07	8.55e-06	4.33879
PC(18:1/18:1)	PC	Intact lipids	6.4e-07	8.55e-06	2.22435
PC(18:1/20:2)	PC	Intact lipids	0.0111198	0.0135908	2.22931
PC(18:1/20:3)	PC	Intact lipids	2.88e-05	8.56e-05	3.1844
PC(18:1/20:4)	PC	Intact lipids	6.4e-07	8.55e-06	1.6059
PC(18:1/22:6)	PC	Intact lipids	0.0256658	0.0301856	1.1464
PC(18:2/18:0)	PC	Intact lipids	6.4e-07	8.55e-06	-2.13998
PC(18:2/18:1)	PC	Intact lipids	4.29e-05	8.72e-05	0.849127
PC(18:2/18:2)	PC	Intact lipids	2.48e-05	8.56e-05	-2.33537
PC(18:2/20:4)	PC	Intact lipids	3.7e-05	8.56e-05	-2.79659
PC(18:3/18:2)	PC	Intact lipids	0.00404621	0.00540458	-2.40413
PC(20:4/20:3)	PC	Intact lipids	0.000173298	0.000272326	3.16509
PCO(16:0/18:1)	PC	Intact lipids	0.006188	0.008092	3.10256
PCO(18:1/16:0)	PC	Intact lipids	0.006188	0.008092	3.2989
PE(18:2/18:2)	PE	Intact lipids	0.00804873	0.0104522	-0.771079
PE(20:3/16:0)	PE	Intact lipids	6.58e-05	0.000122545	2.32731
PE(20:3/16:1)	PE	Intact lipids	0.0192965	0.0231311	2.06808
PE(20:4/16:0)	PE	Intact lipids	4.48e-06	4.19e-05	1.38814
PE(22:5/18:1)	PE	Intact lipids	6.63e-05	0.000122545	1.79463
PEO(18:0/20:4)	PE	Intact lipids	0.000173298	0.000272326	4.74425
PEO(18:2/18:2)	PE	Intact lipids	7.27e-05	0.000122545	3.89429
PI(18:1/18:1)	PI	Intact lipids	0.00331386	0.00449052	2.27977
PI(18:1/20:3)	PI	Intact lipids	2.88e-05	8.56e-05	3.42576
PI(18:1/20:4)	PI	Intact lipids	4.19e-05	8.61e-05	2.35853
PI(18:2/18:0)	PI	Intact lipids	0.000110113	0.000182223	-2.59882
TAG(16:0/16:0/16:0)	TG	Intact lipids	5.19e-05	0.000102164	3.84651
TAG(16:0/16:0/16:1)	TG	Intact lipids	2.88e-05	8.56e-05	3.48621
TAG(16:0/16:1/16:1)	TG	Intact lipids	2.88e-05	8.56e-05	3.55805
TAG(16:1/16:1/16:1)	TG	Intact lipids	7.27e-05	0.000122545	3.35459
TAG(17:0/16:0/15:0)	TG	Intact lipids	5.19e-05	0.000102164	3.84651
TAG(17:0/16:1/15:0)	TG	Intact lipids	2.88e-05	8.56e-05	3.3162
TAG(17:0/17:0/17:1)	TG	Intact lipids	0.00039055	0.000593763	4.78419
TAG(17:0/17:0/17:2)	TG	Intact lipids	0.0192965	0.0231311	2.15977
TAG(17:0/17:1/17:1)	TG	Intact lipids	7.27e-05	0.000122545	3.18672
TAG(17:1/17:1/17:1)	TG	Intact lipids	0.006188	0.008092	2.97734
TAG(18:0/16:0/14:0)	TG	Intact lipids	5.19e-05	0.000102164	3.90846
TAG(18:0/16:0/16:1)	TG	Intact lipids	3.54e-05	8.56e-05	8.30208
TAG(18:0/17:1/16:0)	TG	Intact lipids	0.000173298	0.000272326	5.07666
TAG(18:0/18:1/14:0)	TG	Intact lipids	2.88e-05	8.56e-05	4.29692
TAG(18:0/18:1/16:1)	TG	Intact lipids	4.08e-05	8.56e-05	7.97818
TAG(18:0/18:1/18:1)	TG	Intact lipids	2.88e-05	8.56e-05	6.01808
TAG(18:0/18:1/18:2)	TG	Intact lipids	3.77e-05	8.56e-05	8.31988
TAG(18:0/18:2/16:0)	TG	Intact lipids	3.95e-05	8.56e-05	7.81341
TAG(18:0/18:2/16:1)	TG	Intact lipids	3.95e-05	8.56e-05	5.86031
TAG(18:0/18:2/18:2)	TG	Intact lipids	3.23e-05	8.56e-05	7.68187
TAG(18:1/15:0/15:0)	TG	Intact lipids	7.27e-05	0.000122545	3.24743
TAG(18:1/16:0/14:0)	TG	Intact lipids	2.88e-05	8.56e-05	4.3103
TAG(18:1/16:0/14:1)	TG	Intact lipids	3.23e-05	8.56e-05	9.68513
TAG(18:1/16:0/16:0)	TG	Intact lipids	3.54e-05	8.56e-05	8.55199
TAG(18:1/16:0/16:1)	TG	Intact lipids	3.23e-05	8.56e-05	9.71042
TAG(18:1/16:0/16:2)	TG	Intact lipids	3.23e-05	8.56e-05	9.5644
TAG(18:1/16:1/14:0)	TG	Intact lipids	3.23e-05	8.56e-05	10.2634
TAG(18:1/16:1/14:1)	TG	Intact lipids	7.27e-05	0.000122545	3.57036
TAG(18:1/16:1/16:1)	TG	Intact lipids	2.88e-05	8.56e-05	3.70395
TAG(18:1/17:0/16:0)	TG	Intact lipids	0.000173298	0.000272326	4.80112
TAG(18:1/17:0/16:1)	TG	Intact lipids	2.88e-05	8.56e-05	3.59139
TAG(18:1/17:1/16:0)	TG	Intact lipids	2.88e-05	8.56e-05	3.70629
TAG(18:1/17:1/16:1)	TG	Intact lipids	0.000173298	0.000272326	3.63231
TAG(18:1/18:1/14:0)	TG	Intact lipids	2.88e-05	8.56e-05	3.77292
TAG(18:1/18:1/14:1)	TG	Intact lipids	2.88e-05	8.56e-05	3.64304
TAG(18:1/18:1/15:0)	TG	Intact lipids	2.88e-05	8.56e-05	3.48826
TAG(18:1/18:1/16:0)	TG	Intact lipids	4.15e-05	8.61e-05	8.03931
TAG(18:1/18:1/16:1)	TG	Intact lipids	4.08e-05	8.56e-05	6.85392
TAG(18:1/18:1/16:2)	TG	Intact lipids	2.88e-05	8.56e-05	3.79291
TAG(18:1/18:1/17:0)	TG	Intact lipids	2.88e-05	8.56e-05	3.37009
TAG(18:1/18:1/17:1)	TG	Intact lipids	2.88e-05	8.56e-05	4.52665
TAG(18:1/18:1/18:1)	TG	Intact lipids	3.77e-05	8.56e-05	8.30782
TAG(18:1/18:1/18:2)	TG	Intact lipids	3.23e-05	8.56e-05	8.2285
TAG(18:1/18:1/18:3)	TG	Intact lipids	0.00148518	0.00212007	4.35141
TAG(18:1/18:2/14:0)	TG	Intact lipids	2.88e-05	8.56e-05	3.61563
TAG(18:1/18:2/15:0)	TG	Intact lipids	0.000173298	0.000272326	4.33368
TAG(18:1/18:2/16:0)	TG	Intact lipids	4.08e-05	8.56e-05	5.50813
TAG(18:1/18:2/16:1)	TG	Intact lipids	3.77e-05	8.56e-05	3.39783
TAG(18:1/18:2/17:0)	TG	Intact lipids	2.88e-05	8.56e-05	4.22925
TAG(18:1/18:2/18:2)	TG	Intact lipids	0.00117104	0.0016845	4.37071
TAG(18:1/18:3/16:0)	TG	Intact lipids	7.11e-05	0.000122545	3.10215
TAG(18:2/16:0/14:0)	TG	Intact lipids	2.88e-05	8.56e-05	3.69839
TAG(18:2/16:0/16:0)	TG	Intact lipids	3.23e-05	8.56e-05	8.0831
TAG(18:2/16:0/16:1)	TG	Intact lipids	3.23e-05	8.56e-05	10.41
TAG(18:2/16:1/14:0)	TG	Intact lipids	7.27e-05	0.000122545	3.40509
TAG(18:2/16:1/16:1)	TG	Intact lipids	0.00170196	0.00237512	3.05572
TAG(18:2/17:0/16:1)	TG	Intact lipids	0.00170196	0.00237512	3.6362
TAG(18:2/17:1/15:1)	TG	Intact lipids	0.0111198	0.0135908	2.95054
TAG(18:2/18:2/14:0)	TG	Intact lipids	0.0111198	0.0135908	2.95054
TAG(18:2/18:2/16:0)	TG	Intact lipids	0.000799161	0.00118606	1.93729
TAG(18:3/16:0/16:0)	TG	Intact lipids	3.23e-05	8.56e-05	7.26961
TAG(18:3/16:0/16:1)	TG	Intact lipids	0.00170196	0.00237512	2.99822
TAG(19:1/16:0/16:0)	TG	Intact lipids	0.00039055	0.000593763	4.82986
TAG(19:1/18:0/16:1)	TG	Intact lipids	0.0111198	0.0135908	2.15873
TAG(19:1/18:1/16:0)	TG	Intact lipids	2.88e-05	8.56e-05	4.01328
TAG(19:1/18:1/17:2)	TG	Intact lipids	3.54e-05	8.56e-05	7.54696
TAG(20:0/16:1/15:1)	TG	Intact lipids	0.00331386	0.00449052	2.80203
TAG(20:1/16:0/16:1)	TG	Intact lipids	3.95e-05	8.56e-05	7.83245
TAG(20:1/18:1/16:0)	TG	Intact lipids	2.88e-05	8.56e-05	6.52364
TAG(20:1/18:1/16:1)	TG	Intact lipids	3.77e-05	8.56e-05	8.35931
TAG(20:1/18:1/18:2)	TG	Intact lipids	2.88e-05	8.56e-05	4.13743
TAG(20:1/18:2/16:0)	TG	Intact lipids	7.27e-05	0.000122545	3.10393
TAG(20:2/16:0/14:1)	TG	Intact lipids	3.54e-05	8.56e-05	5.2011
TAG(20:2/16:0/16:1)	TG	Intact lipids	4.08e-05	8.56e-05	5.79324
TAG(20:2/16:1/14:0)	TG	Intact lipids	3.23e-05	8.56e-05	6.60679
TAG(20:2/18:0/16:1)	TG	Intact lipids	7.27e-05	0.000122545	3.34077
TAG(20:2/18:1/16:0)	TG	Intact lipids	3.77e-05	8.56e-05	8.34883
TAG(20:2/18:1/16:1)	TG	Intact lipids	3.23e-05	8.56e-05	8.51711
TAG(20:2/18:1/18:1)	TG	Intact lipids	2.88e-05	8.56e-05	4.27465
TAG(20:2/18:2/16:0)	TG	Intact lipids	3.23e-05	8.56e-05	7.95059
TAG(20:2/19:1/15:1)	TG	Intact lipids	0.0111198	0.0135908	2.26979
TAG(20:3/16:0/16:0)	TG	Intact lipids	3.95e-05	8.56e-05	3.79625
TAG(20:3/16:0/16:1)	TG	Intact lipids	8.92e-05	0.000148917	2.81627
TAG(20:3/18:0/16:1)	TG	Intact lipids	2.88e-05	8.56e-05	4.09938
TAG(20:3/18:1/16:0)	TG	Intact lipids	3.23e-05	8.56e-05	8.72578
TAG(20:3/18:1/18:1)	TG	Intact lipids	2.88e-05	8.56e-05	4.99866
TAG(21:2/15:0/15:0)	TG	Intact lipids	7.27e-05	0.000122545	3.30345
TAG(22:1/19:1/12:0)	TG	Intact lipids	0.0111198	0.0135908	2.16008
